# Supplementary material for: Application of cold argon plasma on germination, root length, and decontamination of soybean cultivars
Source: BMC Plant Biol. 2024 Jan 22;24:59. doi: 10.1186/s12870-024-04730-4 (PMC10801988; doi:10.1186/s12870-024-04730-4)
Supplement: Supplementary file 1 — Additional file 1: Supplementary data of Table 2. ANOVA for seed germination and seedling growth characteristics in soybean (a) Germination percentage (b) Germination Rate (c) Germination index (d) Root length (e) Seedling length (f) Seedling dry weight. [file 12870_2024_4730_MOESM1_ESM.xlsx]

## Sheet: Table2
treatment-Cod	time	cultivar	cluster	Replication	GR	GP	GI	Root length	Seedling length	Seeding dry weight
111	0s	Sari	Registered	1	91	82	53.76	10	24.8	0.819
111	0s	Sari	Registered	2	93	86	58.455	10.6	23.5	1.171
111	0s	Sari	Registered	3	93	86	57.205	10	22.7	1.14
111	0s	Sari	Registered	4	94	88	59.045	10.2	23.1	1.13
112	30s	Sari	Registered	1	99	98	67.935	14.4	34.3	1.127
112	30s	Sari	Registered	2	98	96	63.935	15	34.4	1.1343
112	30s	Sari	Registered	3	98.5	97	64.935	14.8	36.2	1.24
112	30s	Sari	Registered	4	97	94	67.935	14.5	32.5	1.16
113	60s	Sari	Registered	1	99	98	65.935	13.1	32.7	1.113
113	60s	Sari	Registered	2	96.5	93	60.935	14.1	34.6	1.15
113	60s	Sari	Registered	3	97.5	95	62.935	13.7	34.2	1.24
113	60s	Sari	Registered	4	99	98	65.935	14.8	35.2	1.15
114	180s	Sari	Registered	1	97	97	62.435	15.2	35.3	1.383
114	180s	Sari	Registered	2	97	97	61.935	14.7	34.7	1.33
114	180s	Sari	Registered	3	99	99	65.935	15.7	35.5	1.302
114	180s	Sari	Registered	4	99.5	99.5	66.935	13.9	32.8	1.402
115	300s	Sari	Registered	1	94	92	61.22	15.7	29.9	1.19
115	300s	Sari	Registered	2	94.5	93	62.22	12.2	30.5	1.09
115	300s	Sari	Registered	3	95.5	95	63.72	12.4	30	1.06
115	300s	Sari	Registered	4	95.5	95	64.22	14.7	32.6	0.978
116	420s	Sari	Registered	1	99	98	65.935	13	27	1.051
116	420s	Sari	Registered	2	98	96	63.935	10.4	26.3	1.34
116	420s	Sari	Registered	3	98.5	97	64.935	11.2	27.7	1.017
116	420s	Sari	Registered	4	93	90	59.22	11.3	28	1.106
121	0s	Sari	Certified	1	92.5	85	55.705	12.4	24.6	1.34
121	0s	Sari	Certified	2	95	90	60.045	12.2	24.2	1.23
121	0s	Sari	Certified	3	94.5	89	57.545	11.9	23.1	1.32
121	0s	Sari	Certified	4	94.5	89	60.045	11.9	22.4	1.17
122	30s	Sari	Certified	1	97	94	61.935	14.6	34.5	1.14
122	30s	Sari	Certified	2	97.5	95	62.935	13.4	33.8	1.27
122	30s	Sari	Certified	3	97	94	61.935	14.2	34.7	1.23
122	30s	Sari	Certified	4	97.5	95	62.935	13.9	33.9	1.24
123	60s	Sari	Certified	1	97.5	95	62.935	14.7	36.7	1.39
123	60s	Sari	Certified	2	98	96	63.935	14.9	35.2	1.31
123	60s	Sari	Certified	3	98.5	97	64.935	15.4	36.2	1.46
123	60s	Sari	Certified	4	97.5	95	62.935	15.7	37.4	1.27
124	180s	Sari	Certified	1	96.5	93	62.935	14.5	35.2	1.14
124	180s	Sari	Certified	2	97.5	95	63.935	14.7	35.7	1.27
124	180s	Sari	Certified	3	95.5	95	64.935	15.2	34.2	1.23
124	180s	Sari	Certified	4	100	100	62.935	15.5	35.3	1.24
125	300s	Sari	Certified	1	96.5	93	62.935	13.7	34.7	1.14
125	300s	Sari	Certified	2	98.5	93	63.935	14.2	33.7	1.27
125	300s	Sari	Certified	3	99.5	97	64.935	14.8	35.6	1.23
125	300s	Sari	Certified	4	94.5	99	62.935	13.3	34.9	1.24
126	420s	Sari	Certified	1	93.5	93	62.935	13.7	32.9	1.14
126	420s	Sari	Certified	2	89.5	89	63.935	12.9	33.6	1.27
126	420s	Sari	Certified	3	96.5	87	64.935	14.3	33.4	1.23
126	420s	Sari	Certified	4	93.5	91	62.935	13.8	32.8	1.24
231	0s	Saba	Registered	1	79.5	67	51.415	12.5	24.5	1.14
231	0s	Saba	Registered	2	80	68	50.415	17.1	21.6	1.27
231	0s	Saba	Registered	3	80.5	73	50.435	14.8	22	1.23
231	0s	Saba	Registered	4	89.5	83	48.54	15.1	23.8	1.24
232	30s	Saba	Registered	1	81.5	79	64.935	16.1	36.3	1.28
232	30s	Saba	Registered	2	87	82	62.935	17.3	36.9	1.35
232	30s	Saba	Registered	3	97.5	95	52.075	16.8	35.6	1.24
232	30s	Saba	Registered	4	89.5	87	51.04	17.1	35.2	1.1
233	60s	Saba	Registered	1	92.5	89	63.435	20.7	39.1	1.29
233	60s	Saba	Registered	2	97	94	62.935	21.3	42.4	1.33
233	60s	Saba	Registered	3	91.5	87	62.935	21.2	41.9	1.29
233	60s	Saba	Registered	4	88.5	85	63.935	21.5	40.3	1.36
234	180s	Saba	Registered	1	97	94	64.935	20.3	39.2	1.38
234	180s	Saba	Registered	2	96	92	62.935	20.9	40.2	1.2
234	180s	Saba	Registered	3	92	88	62.435	19.8	40.3	1.43
234	180s	Saba	Registered	4	91	90	59.935	21.4	40.9	1.37
235	300s	Saba	Registered	1	86	80	57.72	19.3	39.3	1.33
235	300s	Saba	Registered	2	93	86	57.54	19.8	38.6	1.26
235	300s	Saba	Registered	3	86.5	81	50.54	22.1	40.3	1.14
235	300s	Saba	Registered	4	86	80	55.286	20.9	40.1	0.91
236	420s	Saba	Registered	1	94	88	51.415	19.4	38.6	1.44
236	420s	Saba	Registered	2	86.5	81	50.415	18.7	38	1.23
236	420s	Saba	Registered	3	93.5	87	51.435	21.5	40.4	1.22
236	420s	Saba	Registered	4	87	82	48.54	21	40.9	1.21
221	0s	Saba	Certified	1	82	76	48.782	11.9	40.4	1.15
221	0s	Saba	Certified	2	84.5	77	45.54	11.6	40.9	1.31
221	0s	Saba	Certified	3	89.5	83	53.93	12.3	25.1	1.18
221	0s	Saba	Certified	4	91	82	54.205	11.7	23	1.27
222	30s	Saba	Certified	1	94	88	57.22	13.5	33.1	1.276
222	30s	Saba	Certified	2	94.5	89	58.015	13.3	33.6	1.36
222	30s	Saba	Certified	3	87	82	54.22	12.8	32.9	1.173
222	30s	Saba	Certified	4	93.5	87	53.22	13.6	33.3	0.982
223	60s	Saba	Certified	1	92	88	55.935	14.8	34.8	1.402
223	60s	Saba	Certified	2	93.5	87	56.935	14.5	33.9	1.26
223	60s	Saba	Certified	3	90	84	50.54	14.7	34.7	1.356
223	60s	Saba	Certified	4	89.5	83	56.105	15.5	35	1.21
224	180s	Saba	Certified	1	95	90	57.935	14.5	34.7	1.31
224	180s	Saba	Certified	2	87	82	50.04	13.8	35.3	1.281
224	180s	Saba	Certified	3	87.5	83	54.54	13.5	34.7	1.35
224	180s	Saba	Certified	4	90	84	54.22	13.7	34.6	1.23
225	300s	Saba	Certified	1	87	82	50.04	14.1	35.8	1.18
225	300s	Saba	Certified	2	98.5	97	64.935	13.6	32.9	1.177
225	300s	Saba	Certified	3	99	86	55.22	13.3	34.1	1.271
225	300s	Saba	Certified	4	94	88	55.935	13.5	34.5	1.21
226	420s	Saba	Certified	1	83.5	79	51.782	13.8	32.4	1.096
226	420s	Saba	Certified	2	94.5	89	58.605	13.3	34.3	1.233
226	420s	Saba	Certified	3	89.5	87	55.04	12.9	32.9	0.979
226	420s	Saba	Certified	4	94	94	61.935	13.2	33.7	1.13
311	0s	Arian	Registered	1	90	84	54.22	12.4	22.1	1.212
311	0s	Arian	Registered	2	88.5	85	52.54	12	21.9	1.391
311	0s	Arian	Registered	3	91	86	55.72	12.6	21.2	1.34
311	0s	Arian	Registered	4	91.5	83	53.72	13.4	23	1.16
312	30s	Arian	Registered	1	98	96	64.435	16.2	36.1	1.777
312	30s	Arian	Registered	2	91	86	55.72	15.2	32.6	1.707
312	30s	Arian	Registered	3	92.5	89	58.22	17.2	36.5	1.32
312	30s	Arian	Registered	4	94	92	61.22	14.4	32.8	1.659
313	60s	Arian	Registered	1	97.5	95	63.435	14.3	33.46	1.601
313	60s	Arian	Registered	2	96	92	59.435	14.5	32.8	1.543
313	60s	Arian	Registered	3	97.5	95	64.435	14.1	32.8	1.605
313	60s	Arian	Registered	4	93	86	61.935	14.1	32	1.415
314	180s	Arian	Registered	1	92	88	57.22	14.8	32.3	1.373
314	180s	Arian	Registered	2	94.5	93	62.22	14.6	31.4	1.51
314	180s	Arian	Registered	3	98	96	63.935	15	31.8	1.15
314	180s	Arian	Registered	4	94	92	61.22	14.4	32.4	1.36
315	300s	Arian	Registered	1	82	80	53.075	14.1	30.6	1.15
315	300s	Arian	Registered	2	94	96	63.935	14.2	30.9	1.482
315	300s	Arian	Registered	3	82.5	77	48.78	14.4	30.7	1.53
315	300s	Arian	Registered	4	92	89	58.22	14.5	30.9	1.38
316	420s	Arian	Registered	1	92.5	89	58.22	14.6	29.7	1.313
316	420s	Arian	Registered	2	88	84	51.54	13.9	29.9	1.18
316	420s	Arian	Registered	3	74.5	73	48.625	13.2	30.4	1.451
316	420s	Arian	Registered	4	82	80	52.54	14.3	29.9	1.251
321	0s	Arian	Certified	1	73	58	39.11	14.1	22.4	1.29
321	0s	Arian	Certified	2	73	56	37.02	13.2	21.9	1.35
321	0s	Arian	Certified	3	75.5	56	38.6	12.7	21.5	1.22
321	0s	Arian	Certified	4	66	48	33.325	14.8	22.2	1.36
322	30s	Arian	Certified	1	90.5	84	42.22	18.3	36.1	1.82
322	30s	Arian	Certified	2	93.5	87	54.935	17.9	36.8	1.56
322	30s	Arian	Certified	3	90	84	42.22	19	37.2	1.78
322	30s	Arian	Certified	4	90	84	54.72	18.9	36.7	1.43
323	60s	Arian	Certified	1	89.5	83	52.22	19.3	36.8	1.75
323	60s	Arian	Certified	2	97.5	95	62.935	19.1	36.9	1.62
323	60s	Arian	Certified	3	96.5	93	60.935	18.7	37.3	1.78
323	60s	Arian	Certified	4	96.5	93	60.935	18.8	37.4	1.32
324	180s	Arian	Certified	1	81.5	90	58.435	19.8	37.8	1.59
324	180s	Arian	Certified	2	97	94	58.935	20.3	38.2	1.93
324	180s	Arian	Certified	3	95	88	55.935	19.4	37.9	1.64
324	180s	Arian	Certified	4	91.5	87	57.935	19.5	37.6	1.52
325	300s	Arian	Certified	1	81.5	75	47.78	17.9	35.8	1.65
325	300s	Arian	Certified	2	97	94	52.935	18.3	36.5	1.82
325	300s	Arian	Certified	3	95	90	57.935	17.9	36.3	1.44
325	300s	Arian	Certified	4	91.5	87	52.54	18.8	35.4	1.41
326	420s	Arian	Certified	1	82	76	48.78	18.4	35.7	1.74
326	420s	Arian	Certified	2	84.5	77	48.78	16.8	36.3	1.69
326	420s	Arian	Certified	3	95.5	91	58.935	18.2	36.1	1.58
326	420s	Arian	Certified	4	93	86	53.935	17.7	35.5	1.37
411	0s	Katoul	Registered	1	91.5	83	55.765	12.6	29.2	1.3
411	0s	Katoul	Registered	2	90	82	55.535	14.1	32.1	1.29
411	0s	Katoul	Registered	3	89.5	80	54.065	13	31.3	1.39
411	0s	Katoul	Registered	4	90	80	54.185	10.9	30.7	1.27
412	30s	Katoul	Registered	1	95.5	91	59.435	15.3	42.1	1.59
412	30s	Katoul	Registered	2	96.5	93	62.935	16.4	41.5	1.647
412	30s	Katoul	Registered	3	98.5	97	64.935	16.2	38.2	1.481
412	30s	Katoul	Registered	4	99	98	66.435	17.8	40.4	1.171
413	60s	Katoul	Registered	1	99.5	99	62.935	16.8	42.3	1.59
413	60s	Katoul	Registered	2	98	96	63.935	18	43.2	1.647
413	60s	Katoul	Registered	3	97.5	95	62.935	19.9	41.5	1.48
413	60s	Katoul	Registered	4	97.5	95	63.935	17.4	40.8	1.711
414	180s	Katoul	Registered	1	98	96	63.935	19.6	43.5	1.746
414	180s	Katoul	Registered	2	92	88	57.22	19.1	40.3	1.682
414	180s	Katoul	Registered	3	98	96	63.935	21.1	44.7	1.813
414	180s	Katoul	Registered	4	97.5	95	63.22	19.2	43.5	1.681
415	300s	Katoul	Registered	1	94.5	93	62.22	17.9	41.8	1.57
415	300s	Katoul	Registered	2	87.5	75	63.935	15.9	41.8	1.905
415	300s	Katoul	Registered	3	99	98	65.935	18.3	43.7	1.831
415	300s	Katoul	Registered	4	97.5	95	62.935	21.4	41.3	1.867
416	420s	Katoul	Registered	1	99	98	65.935	18	39.3	1.18
416	420s	Katoul	Registered	2	92	88	60.22	19.2	40.6	1.608
416	420s	Katoul	Registered	3	99	98	65.935	16.8	39.2	1.71
416	420s	Katoul	Registered	4	94	92	62.935	16.5	38.3	1.51
421	0s	Katoul	Certified	1	91	82	42.13	16.7	30.4	1.43
421	0s	Katoul	Certified	2	93	84	44.915	16.8	31.2	1.42
421	0s	Katoul	Certified	3	93	86	45.835	15.4	29.8	1.33
421	0s	Katoul	Certified	4	94	86	41.63	17.1	31.7	1.33
422	30s	Katoul	Certified	1	92.5	87	49.655	21	39.7	1.83
422	30s	Katoul	Certified	2	94	89.25	49.78	18.2	39.5	1.75
422	30s	Katoul	Certified	3	93.5	90.125	58.38	19.4	41.3	1.82
422	30s	Katoul	Certified	4	91.75	88.5	49.22	16.8	38.8	1.93
423	60s	Katoul	Certified	1	96	92	52.315	19	39.5	1.819
423	60s	Katoul	Certified	2	94.5	91.5	56.655	18.8	39.2	1.789
423	60s	Katoul	Certified	3	92.5	64	50.435	18.5	39.4	1.678
423	60s	Katoul	Certified	4	93.25	92.75	57.435	18.9	38.8	1.687
424	180s	Katoul	Certified	1	93	91	51.08	19.1	40	1.635
424	180s	Katoul	Certified	2	89	88.25	51.22	19.6	41.4	1.808
424	180s	Katoul	Certified	3	81.5	88.5	46.78	20.3	41.8	1.66
424	180s	Katoul	Certified	4	77.5	90	46.47	18.2	37.5	1.64
425	300s	Katoul	Certified	1	86	78	46.38	17.9	37.6	1.906
425	300s	Katoul	Certified	2	81	87	47.78	19.1	38.2	1.736
425	300s	Katoul	Certified	3	87	78	49.05	17.8	38.7	1.695
425	300s	Katoul	Certified	4	92	89	52.435	19.9	38.9	1.588
426	420s	Katoul	Certified	1	91	82	54.185	16.7	36.1	1.762
426	420s	Katoul	Certified	2	93	86	55.22	18.9	38.3	1.622
426	420s	Katoul	Certified	3	93	86	47.515	17.6	34.1	1.719
426	420s	Katoul	Certified	4	94	88	53.04	16.7	35.6	1.646
541	0s	Williams	Registered	1	88	80	61.935	16.7	30.2	1.44
541	0s	Williams	Registered	2	90.5	85	66.935	15.4	32.4	1.35
541	0s	Williams	Registered	3	91	82	64.22	15.4	33.8	1.28
541	0s	Williams	Registered	4	89	86	45.835	16.5	29.3	1.17
542	30s	Williams	Registered	1	96.5	93	61.935	16.4	43.7	1.6
542	30s	Williams	Registered	2	99.5	99	66.935	16.7	43.8	1.42
542	30s	Williams	Registered	3	95.5	95	64.22	17.2	44.5	1.48
542	30s	Williams	Registered	4	98.5	97	65.435	16.9	44.13	1.44
543	60s	Williams	Registered	1	93.5	91	60.22	17.8	44.6	1.68
543	60s	Williams	Registered	2	98	96	63.935	18.9	45.3	1.48
543	60s	Williams	Registered	3	98.5	97	64.935	19.3	44.2	1.61
543	60s	Williams	Registered	4	100	100	67.935	18.6	43.9	1.65
544	180s	Williams	Registered	1	99	98	65.935	19.2	45.1	1.435
544	180s	Williams	Registered	2	96	96	65.22	18.1	47.5	1.1603
544	180s	Williams	Registered	3	98	96	63.935	19.2	43.6	1.45
544	180s	Williams	Registered	4	98.5	97	64.935	19.9	44.6	1.63
545	300s	Williams	Registered	1	98.5	97	64.935	16.9	44.4	1.442
545	300s	Williams	Registered	2	96.5	93	62.93	19.3	40.3	1.48
545	300s	Williams	Registered	3	99.5	99	66.935	18.9	44	1.577
545	300s	Williams	Registered	4	99	98	66.435	18.7	42.9	1.362
546	420s	Williams	Registered	1	99.5	99	66.935	17.8	37.5	1.539
546	420s	Williams	Registered	2	99.5	99	66.935	16.7	41	1.614
546	420s	Williams	Registered	3	97.5	95	62.935	18.2	43.5	1.708
546	420s	Williams	Registered	4	88	88	62.22	18.7	40.4	1.408
521	0s	Williams	Certified	1	91	82	57.72	12.1	30	1.2
521	0s	Williams	Certified	2	93	86	54.22	12.1	31.3	1.31
521	0s	Williams	Certified	3	93	86	55.535	13.3	29.9	1.19
521	0s	Williams	Certified	4	94	88	49.54	13.8	31.3	1.22
522	30s	Williams	Certified	1	97.5	95	62.935	15.4	39.7	1.607
522	30s	Williams	Certified	2	96.5	93	61.22	14.8	38.3	1.549
522	30s	Williams	Certified	3	99	98	66.435	15.9	38.4	1.58
522	30s	Williams	Certified	4	98	96	64.435	15.7	39.8	1.469
523	60s	Williams	Certified	1	99	98	65.935	14.2	37.2	1.596
523	60s	Williams	Certified	2	98	96	63.935	14	36.9	1.36
523	60s	Williams	Certified	3	99	98	63.935	14.8	37.7	1.4
523	60s	Williams	Certified	4	97.5	95	62.935	13.8	37.2	1.365
524	180s	Williams	Certified	1	99	98	65.935	14.4	37.2	1.692
524	180s	Williams	Certified	2	95	94	63.22	13.7	36.6	1.58
524	180s	Williams	Certified	3	98.5	97	64.935	13.3	36.9	1.549
524	180s	Williams	Certified	4	98.5	97	64.935	13.8	37.3	1.5
525	300s	Williams	Certified	1	98	96	63.935	13.6	37.7	1.362
525	300s	Williams	Certified	2	98.5	97	64.935	13.3	37.2	1.464
525	300s	Williams	Certified	3	98.5	97	65.435	13.5	36.9	1.598
525	300s	Williams	Certified	4	92.5	89	59.05	12.9	37.3	1.426
526	420s	Williams	Certified	1	97.5	95	63.435	13.2	37.4	1.546
526	420s	Williams	Certified	2	95	94	64.22	13.6	36.8	1.402
526	420s	Williams	Certified	3	98	96	64.935	12.8	37.4	1.395
526	420s	Williams	Certified	4	93	90	60.38	13.17	36.8	1.312

## Sheet: -ANOVA
							Tests of Between-Subjects Effects								Tests of Between-Subjects Effects									Tests of Between-Subjects Effects								Tests of Between-Subjects Effects									Tests of Between-Subjects Effects
							Dependent Variable:	Germination Percentage							Dependent Variable:	GR								Dependent Variable:	GI							Dependent Variable:	Lengthofseeding								Dependent Variable:	Lengthofroot
							Source	Type III Sum of Squares	df	Mean Square	F	Sig.			Source	Type III Sum of Squares	df	Mean Square	F	Sig.				Source	Type III Sum of Squares	df	Mean Square	F	Sig.			Source	Type III Sum of Squares	df	Mean Square	F	Sig.				Source	Type III Sum of Squares	df	Mean Square	F	Sig.
							Corrected Model	6935.505a	59	117.551	8.77631	5.22716e-30			Corrected Model	5808.503a	59	98.4492	8.17482	3.38501e-28				Corrected Model	8621.539a	59	146.128	11.0209	3.83314e-36			Corrected Model	6933.227a	59	117.512	31.9415	7.02966e-70				Corrected Model	1598.523a	59	27.0936	20.3195	1.07158e-54
							Intercept	2.06571e+06	1	2.06571e+06	154225	5.87291e-266			Intercept	2.07166e+06	1	2.07166e+06	172022	3.199e-270				Intercept	816289	1	816289	61564.2	3.93721e-230			Intercept	298148	1	298148	81040.9	7.56148e-241				Intercept	60178.4	1	60178.4	45132.2	4.89508e-218
							time	1653.54	5	330.708	24.6906	6.72266e-19			time	1278.33	5	255.667	21.2295	1.15928e-16				time	1394.38	5	278.876	21.0327	1.56711e-16			time	3538.08	5	707.616	192.34	3.17054e-70				time	364.973	5	72.9947	54.744	2.2687e-34
							cultivar	2007.41	4	501.853	37.4682	8.8201e-23			cultivar	2064.28	4	516.071	42.8524	3.18812e-25				cultivar	3236.26	4	809.065	61.0194	1.68684e-32			cultivar	2113.95	4	528.487	143.65	6.64053e-55				cultivar	427.943	4	106.986	80.2364	5.77738e-39
							cluster	700.057	1	700.057	52.266	1.33517e-11			cluster	209.162	1	209.162	17.368	4.77678e-05				cluster	1229.97	1	1229.97	92.764	5.71587e-18			cluster	269.765	1	269.765	73.3258	4.79317e-15				cluster	458.587	1	458.587	343.928	1.27042e-43
							time * cultivar	721.695	20	36.0848	2.69407	0.000268267			time * cultivar	718.195	20	35.9097	2.9818	5.78744e-05				time * cultivar	948.588	20	47.4294	3.57711	2.30411e-06			time * cultivar	184.289	20	9.21443	2.50461	0.000724398				time * cultivar	66.8489	20	3.34245	2.50674	0.0007164
							cultivar * cluster	731.645	4	182.911	13.6561	9.60414e-10			cultivar * cluster	389.112	4	97.2781	8.07757	5.18022e-06				cultivar * cluster	915.51	4	228.877	17.2619	5.28825e-12			cultivar * cluster	321.705	4	80.4261	21.8609	1.01591e-14				cultivar * cluster	166.685	4	41.6713	31.2524	9.22177e-20
							time * cluster	426.014	5	85.2028	6.36121	1.8259e-05			time * cluster	152.207	5	30.4415	2.52774	0.0307103				time * cluster	326.261	5	65.2521	4.92129	0.000301939			time * cluster	198.358	5	39.6717	10.7833	4.39955e-09				time * cluster	25.8466	5	5.16933	3.87686	0.00231908
							time * cultivar * cluster	699.693	20	34.9847	2.61194	0.000413461			time * cultivar * cluster	1015.98	20	50.7988	4.21813	7.07734e-08				time * cultivar * cluster	571.338	20	28.5669	2.15451	0.00430399			time * cultivar * cluster	344.822	20	17.2411	4.68637	5.67427e-09				time * cultivar * cluster	94.1536	20	4.70768	3.53063	2.96677e-06
							Error	2410.94	180	13.3941					Error	2167.74	180	12.043						Error	2386.65	180	13.2591					Error	662.218	180	3.67899						Error	240.009	180	1.33338
							Total	2.07911e+06	240						Total	2.08346e+06	240							Total	828889	240						Total	307313	240							Total	62321.3	240
							Corrected Total	9346.45	239						Corrected Total	7976.24	239							Corrected Total	11008.2	239						Corrected Total	7595.44	239							Corrected Total	1838.53	239
							a. R Squared = .742 (Adjusted R Squared = .657)								a. R Squared = .728 (Adjusted R Squared = .639)									a. R Squared = .783 (Adjusted R Squared = .712)								a. R Squared = .913 (Adjusted R Squared = .884)									a. R Squared = .869 (Adjusted R Squared = .827)
[truncated: 6 more columns]
