# Supplementary material for: Application of cold argon plasma on germination, root length, and decontamination of soybean cultivars
Source: BMC Plant Biol. 2024 Jan 22;24:59. doi: 10.1186/s12870-024-04730-4 (PMC10801988; doi:10.1186/s12870-024-04730-4)
Supplement: Supplementary file 2 — Additional file 2: Supplementary data of Table 3. Effect of cold plasma on seed germination properties in soybean for Germination index. [file 12870_2024_4730_MOESM2_ESM.xlsx]

## Sheet: GP
								treatment5	Subset
								GP	1	2	3	4	5	6	7	8	9	10	11	12	13	14	15	16	17
								arian-ghovahi-0s	54.5																	q	arian-ghovahi-0s
								saba-madari-0s		72.75																p	saba-madari-0s
								katoul-ghovahi-180s		76.5	76.5	N	M	L	K	J	I	H	G	F	E	D	C	B	A	op	katoul-ghovahi-180s
								katoul-ghovahi-300s		78	78	78														nop	katoul-ghovahi-300s
								saba-ghovahi-0s	Q	P	79.5	79.5	79.5													mno	saba-ghovahi-0s
								katoul-eliat-0s			81.25	81.25	81.25	81.25	K	J	I	H	G	F	E	D	C	B	A	l-o	katoul-eliat-0s
								arian-eliat-420s			81.5	81.5	81.5	81.5	81.5											k-o	arian-eliat-420s
								saba-madari-300s			81.75	81.75	81.75	81.75	81.75											k-o	saba-madari-300s
								arian-ghovahi-420s			82.5	82.5	82.5	82.5	82.5	82.5										j-o	arian-ghovahi-420s
								katoul-ghovahi-30s			83	83	83	83	83	83	83									i-o	katoul-ghovahi-30s
								katoul-ghovahi-60s			83	83	83	83	83	83	83									i-o	katoul-ghovahi-60s
								williams-paieh-0s			83.25	83.25	83.25	83.25	83.25	83.25	83.25	H	G	F	E	D	C	B	A	i-o	williams-paieh-0s
								arian-eliat-0s			O	84.5	84.5	84.5	84.5	84.5	84.5	84.5								h-n	arian-eliat-0s
								saba-madari-420s				84.5	84.5	84.5	84.5	84.5	84.5	84.5								h-n	saba-madari-420s
								arian-ghovahi-30s				84.75	84.75	84.75	84.75	84.75	84.75	84.75	84.75							g-n	arian-ghovahi-30s
								saba-ghovahi-180s				84.75	84.75	84.75	84.75	84.75	84.75	84.75	84.75							g-n	saba-ghovahi-180s
								arian-eliat-300s				N	85.5	85.5	85.5	85.5	85.5	85.5	85.5	85.5						f-m	arian-eliat-300s
								katoul-ghovahi-0s					85.5	85.5	85.5	85.5	85.5	85.5	85.5	85.5						f-m	katoul-ghovahi-0s
								katoul-ghovahi-420s					85.5	85.5	85.5	85.5	85.5	85.5	85.5	85.5						f-m	katoul-ghovahi-420s
								saba-ghovahi-60s					85.5	85.5	85.5	85.5	85.5	85.5	85.5	85.5						f-m	saba-ghovahi-60s
								sari-eliat-0s					85.5	85.5	85.5	85.5	85.5	85.5	85.5	85.5						f-m	sari-eliat-0s
								williams-ghovahi-0s					85.5	85.5	85.5	85.5	85.5	85.5	85.5	85.5						f-m	williams-ghovahi-0s
								saba-madari-30s					85.75	85.75	85.75	85.75	85.75	85.75	85.75	85.75						f-m	saba-madari-30s
								arian-ghovahi-300s					86.5	86.5	86.5	86.5	86.5	86.5	86.5	86.5						f-m	arian-ghovahi-300s
								saba-ghovahi-30s					86.5	86.5	86.5	86.5	86.5	86.5	86.5	86.5	E	D	C	B	A	f-m	saba-ghovahi-30s
								saba-ghovahi-420s						87.25	87.25	87.25	87.25	87.25	87.25	87.25	87.25					e-l	saba-ghovahi-420s
								saba-ghovahi-300s						88.25	88.25	88.25	88.25	88.25	88.25	88.25	88.25	88.25				d-l	saba-ghovahi-300s
								sari-ghovahi-0s						88.25	88.25	88.25	88.25	88.25	88.25	88.25	88.25	88.25				d-l	sari-ghovahi-0s
								saba-madari-60s							88.75	88.75	88.75	88.75	88.75	88.75	88.75	88.75	88.75			c-k	saba-madari-60s
								arian-ghovahi-180s								89.75	89.75	89.75	89.75	89.75	89.75	89.75	89.75	89.75		b-j	arian-ghovahi-180s
								sari-ghovahi-420s	Q	P	O	N	M	L	K	J	90	90	90	90	90	90	90	90		b-i	sari-ghovahi-420s
								katoul-eliat-300s									90.25	90.25	90.25	90.25	90.25	90.25	90.25	90.25		b-i	katoul-eliat-300s
								arian-eliat-30s										90.75	90.75	90.75	90.75	90.75	90.75	90.75	90.75	a-h	arian-eliat-30s
								arian-ghovahi-60s										91	91	91	91	91	91	91	91	a-h	arian-ghovahi-60s
								saba-madari-180s										91	91	91	91	91	91	91	91	a-h	saba-madari-180s
								arian-eliat-60s											92	92	92	92	92	92	92	a-g	arian-eliat-60s
								arian-eliat-180s												92.25	92.25	92.25	92.25	92.25	92.25	a-f	arian-eliat-180s
								katoul-eliat-180s													93.75	93.75	93.75	93.75	93.75	a-e	katoul-eliat-180s
								sari-eliat-300s													93.75	93.75	93.75	93.75	93.75	a-e	sari-eliat-300s
								williams-ghovahi-420s													93.75	93.75	93.75	93.75	93.75	a-e	williams-ghovahi-420s
								katoul-eliat-420s													94	94	94	94	94	a-e	katoul-eliat-420s
								sari-ghovahi-30s	Q	P	O	N	M	L	K	J	I	H	G	F	E	94.5	94.5	94.5	94.5	a-d	sari-ghovahi-30s
								katoul-eliat-30s														94.75	94.75	94.75	94.75	a-d	katoul-eliat-30s
								williams-ghovahi-300s														94.75	94.75	94.75	94.75	a-d	williams-ghovahi-300s
								sari-eliat-420s														95.25	95.25	95.25	95.25	a-d	sari-eliat-420s
								williams-paieh-420s														95.25	95.25	95.25	95.25	a-d	williams-paieh-420s
								sari-ghovahi-300s														95.5	95.5	95.5	95.5	a-d	sari-ghovahi-300s
								williams-ghovahi-30s														95.5	95.5	95.5	95.5	a-d	williams-ghovahi-30s
								sari-ghovahi-180s															95.75	95.75	95.75	abc	sari-ghovahi-180s
								sari-ghovahi-60s															95.75	95.75	95.75	abc	sari-ghovahi-60s
								sari-eliat-60s															96	96	96	abc	sari-eliat-60s
								williams-paieh-30s															96	96	96	abc	williams-paieh-30s
								williams-paieh-60s															96	96	96	abc	williams-paieh-60s
								katoul-eliat-60s																96.25	96.25	ab	katoul-eliat-60s
								sari-eliat-30s																96.25	96.25	ab	sari-eliat-30s
								williams-ghovahi-180s																96.5	96.5	ab	williams-ghovahi-180s
								williams-ghovahi-60s																96.75	96.75	ab	williams-ghovahi-60s
								williams-paieh-180s																96.75	96.75	ab	williams-paieh-180s
								williams-paieh-300s																96.75	96.75	ab	williams-paieh-300s
								sari-eliat-180s																	98.125	A	sari-eliat-180s
									Q	P	O	N	M	L	K	J	I	H	G	F	E	D	C	B	A

## Sheet: GR
								treatment5	Subset																		e-l	arian-eliat-0s
								GR	1	2	3	4	5	6	7	8	9	10	11	12	13	14	15				a-h	arian-eliat-180s
								arian-ghovahi-0s	71.875															o	arian-ghovahi-0s		j-n	arian-eliat-300s
								saba-madari-0s		82.375														n	saba-madari-0s		a-i	arian-eliat-30s
								katoul-ghovahi-180s		82.75														n	katoul-ghovahi-180s		mn	arian-eliat-420s
								arian-eliat-420s		84.25	84.25	L	K	J	I	H	G	F	E	D	C	B	A	mn	arian-eliat-420s		a-f	arian-eliat-60s
								katoul-ghovahi-300s		86.5	86.5	86.5												lmn	katoul-ghovahi-300s		o	arian-ghovahi-0s
								saba-ghovahi-0s		86.75	86.75	86.75	86.75											k-n	saba-ghovahi-0s		c-l	arian-ghovahi-180s
								arian-eliat-300s		87.625	87.625	87.625	87.625	87.625										j-n	arian-eliat-300s		c-l	arian-ghovahi-300s
								saba-madari-300s		87.875	87.875	87.875	87.875	87.875	87.875									i-n	saba-madari-300s		d-l	arian-ghovahi-30s
								arian-ghovahi-420s			88.75	88.75	88.75	88.75	88.75	88.75	G	F	E	D	C	B	A	h-m	arian-ghovahi-420s		h-m	arian-ghovahi-420s
								saba-madari-30s			88.875	88.875	88.875	88.875	88.875	88.875	88.875							g-m	saba-madari-30s		a-g	arian-ghovahi-60s
								williams-paieh-0s			89.625	89.625	89.625	89.625	89.625	89.625	89.625							g-m	williams-paieh-0s		e-l	katoul-eliat-0s
								saba-ghovahi-180s			89.875	89.875	89.875	89.875	89.875	89.875	89.875	89.875						f-m	saba-ghovahi-180s		a-e	katoul-eliat-180s
								arian-eliat-0s				90.25	90.25	90.25	90.25	90.25	90.25	90.25	90.25					e-l	arian-eliat-0s		a-h	katoul-eliat-300s
								katoul-eliat-0s				90.25	90.25	90.25	90.25	90.25	90.25	90.25	90.25					e-l	katoul-eliat-0s		abc	katoul-eliat-30s
								saba-madari-420s				90.25	90.25	90.25	90.25	90.25	90.25	90.25	90.25					e-l	saba-madari-420s		a-f	katoul-eliat-420s
								saba-ghovahi-420s				90.375	90.375	90.375	90.375	90.375	90.375	90.375	90.375					e-l	saba-ghovahi-420s		a	katoul-eliat-60s
								arian-ghovahi-30s				91	91	91	91	91	91	91	91	91				d-l	arian-ghovahi-30s		a-k	katoul-ghovahi-0s
								arian-ghovahi-180s				91.25	91.25	91.25	91.25	91.25	91.25	91.25	91.25	91.25	91.25			c-l	arian-ghovahi-180s		n	katoul-ghovahi-180s
								arian-ghovahi-300s				91.25	91.25	91.25	91.25	91.25	91.25	91.25	91.25	91.25	91.25			c-l	arian-ghovahi-300s		lmn	katoul-ghovahi-300s
								saba-ghovahi-60s				91.25	91.25	91.25	91.25	91.25	91.25	91.25	91.25	91.25	91.25			c-l	saba-ghovahi-60s		b-l	katoul-ghovahi-30s
								katoul-ghovahi-30s				91.5	91.5	91.5	91.5	91.5	91.5	91.5	91.5	91.5	91.5	91.5		b-l	katoul-ghovahi-30s		a-k	katoul-ghovahi-420s
								katoul-ghovahi-60s				91.5	91.5	91.5	91.5	91.5	91.5	91.5	91.5	91.5	91.5	91.5		b-l	katoul-ghovahi-60s		b-l	katoul-ghovahi-60s
								saba-ghovahi-30s				92.25	92.25	92.25	92.25	92.25	92.25	92.25	92.25	92.25	92.25	92.25	92.25	a-l	saba-ghovahi-30s		k-n	saba-ghovahi-0s
								saba-madari-60s				92.375	92.375	92.375	92.375	92.375	92.375	92.375	92.375	92.375	92.375	92.375	92.375	a-l	saba-madari-60s		f-m	saba-ghovahi-180s
								katoul-ghovahi-0s	O	N	M	L	92.75	92.75	92.75	92.75	92.75	92.75	92.75	92.75	92.75	92.75	92.75	a-k	katoul-ghovahi-0s		a-h	saba-ghovahi-300s
								katoul-ghovahi-420s					92.75	92.75	92.75	92.75	92.75	92.75	92.75	92.75	92.75	92.75	92.75	a-k	katoul-ghovahi-420s		a-l	saba-ghovahi-30s
								sari-eliat-0s					92.75	92.75	92.75	92.75	92.75	92.75	92.75	92.75	92.75	92.75	92.75	a-k	sari-eliat-0s		e-l	saba-ghovahi-420s
								williams-ghovahi-0s					92.75	92.75	92.75	92.75	92.75	92.75	92.75	92.75	92.75	92.75	92.75	a-k	williams-ghovahi-0s		c-l	saba-ghovahi-60s
								sari-ghovahi-420s						93.25	93.25	93.25	93.25	93.25	93.25	93.25	93.25	93.25	93.25	a-j	sari-ghovahi-420s		n	saba-madari-0s
								arian-eliat-30s							93.875	93.875	93.875	93.875	93.875	93.875	93.875	93.875	93.875	a-i	arian-eliat-30s		a-h	saba-madari-180s
								saba-madari-180s								94	94	94	94	94	94	94	94	a-h	saba-madari-180s		i-n	saba-madari-300s
								sari-ghovahi-0s								94.125	94.125	94.125	94.125	94.125	94.125	94.125	94.125	a-h	sari-ghovahi-0s		g-m	saba-madari-30s
								arian-eliat-180s								94.625	94.625	94.625	94.625	94.625	94.625	94.625	94.625	a-h	arian-eliat-180s		e-l	saba-madari-420s
								katoul-eliat-300s								94.625	94.625	94.625	94.625	94.625	94.625	94.625	94.625	a-h	katoul-eliat-300s		a-l	saba-madari-60s
								saba-ghovahi-300s								94.625	94.625	94.625	94.625	94.625	94.625	94.625	94.625	a-h	saba-ghovahi-300s		a-k	sari-eliat-0s
								sari-eliat-300s								94.875	94.875	94.875	94.875	94.875	94.875	94.875	94.875	a-h	sari-eliat-300s		a	sari-eliat-180s
								arian-ghovahi-60s									95	95	95	95	95	95	95	a-g	arian-ghovahi-60s		a-h	sari-eliat-300s
								williams-ghovahi-420s										95.875	95.875	95.875	95.875	95.875	95.875	a-f	williams-ghovahi-420s		a	sari-eliat-30s
								arian-eliat-60s										96	96	96	96	96	96	a-f	arian-eliat-60s		a-d	sari-eliat-420s
								katoul-eliat-420s										96	96	96	96	96	96	a-f	katoul-eliat-420s		a	sari-eliat-60s
								williams-paieh-420s											96.125	96.125	96.125	96.125	96.125	a-e	williams-paieh-420s		a-h	sari-ghovahi-0s
								katoul-eliat-180s					K	J	I	H	G	F	96.375	96.375	96.375	96.375	96.375	a-e	katoul-eliat-180s		abc	sari-ghovahi-180s
								williams-ghovahi-300s												96.875	96.875	96.875	96.875	a-d	williams-ghovahi-300s		abc	sari-ghovahi-300s
								sari-eliat-420s												97.125	97.125	97.125	97.125	a-d	sari-eliat-420s		abc	sari-ghovahi-30s
								sari-ghovahi-300s													97.25	97.25	97.25	abc	sari-ghovahi-300s		a-j	sari-ghovahi-420s
								sari-ghovahi-30s													97.25	97.25	97.25	abc	sari-ghovahi-30s		a	sari-ghovahi-60s
								katoul-eliat-30s													97.375	97.375	97.375	abc	katoul-eliat-30s		a-k	williams-ghovahi-0s
								sari-ghovahi-180s													97.375	97.375	97.375	abc	sari-ghovahi-180s		a	williams-ghovahi-180s
								williams-paieh-30s														97.5	97.5	ab	williams-paieh-30s		a-d	williams-ghovahi-300s
								williams-paieh-60s														97.5	97.5	ab	williams-paieh-60s		a	williams-ghovahi-30s
								williams-ghovahi-180s															97.75	a	williams-ghovahi-180s		a-f	williams-ghovahi-420s
								williams-ghovahi-30s															97.75	a	williams-ghovahi-30s		a	williams-ghovahi-60s
								sari-ghovahi-60s															97.875	a	sari-ghovahi-60s		g-m	williams-paieh-0s
								williams-paieh-180s															97.875	a	williams-paieh-180s		a	williams-paieh-180s
								sari-eliat-60s															98	a	sari-eliat-60s		a	williams-paieh-300s
								katoul-eliat-60s															98.125	a	katoul-eliat-60s		ab	williams-paieh-30s
								sari-eliat-180s															98.125	a	sari-eliat-180s		a-e	williams-paieh-420s
								sari-eliat-30s															98.125	a	sari-eliat-30s		ab	williams-paieh-60s
								williams-ghovahi-60s															98.375	a	williams-ghovahi-60s
								williams-paieh-300s															98.375	a	williams-paieh-300s
									O	N	M	L	K	J	I	H	G	F	E	D	C	B	A

## Sheet: GI
								treatment5	Subset																											l-s	arian-eliat-0s
								GI	1	2	3	4	5	6	7	8	9	10	11	12	13	14	15	16	17	18	19	20	21	22						a-i	arian-eliat-180s
								arian-ghovahi-0s	37.0138																						v	arian-ghovahi-0s				i-q	arian-eliat-300s
								katoul-ghovahi-0s		43.6275																					u	katoul-ghovahi-0s				b-j	arian-eliat-30s
								arian-ghovahi-30s			48.5237																				t	arian-ghovahi-30s				m-t	arian-eliat-420s
								katoul-ghovahi-180s			48.8875	48.8875																			st	katoul-ghovahi-180s				a-h	arian-eliat-60s
								katoul-ghovahi-300s			48.9112	48.9112	R	Q	P	O	N	M	L	K	J	I	H	G	F	E	D	C	B	A	st	katoul-ghovahi-300s				v	arian-ghovahi-0s
								saba-madari-420s			49.9875	49.9875	49.9875																		rst	saba-madari-420s				e-n	arian-ghovahi-180s
								saba-ghovahi-0s			50.6142	50.6142	50.6142	50.6142																	q-t	saba-ghovahi-0s				m-t	arian-ghovahi-300s
								katoul-ghovahi-30s			51.7588	51.7588	51.7588	51.7588	51.7588																p-t	katoul-ghovahi-30s				t	arian-ghovahi-30s
								saba-madari-300s			51.914	51.914	51.914	51.914	51.914	51.914															o-t	saba-madari-300s				n-t	arian-ghovahi-420s
								katoul-ghovahi-420s			52.49	52.49	52.49	52.49	52.49	52.49	52.49														n-t	katoul-ghovahi-420s				c-l	arian-ghovahi-60s
								arian-ghovahi-420s			52.6075	52.6075	52.6075	52.6075	52.6075	52.6075	52.6075														n-t	arian-ghovahi-420s				j-r	katoul-eliat-0s
								arian-eliat-420s			52.7312	52.7312	52.7312	52.7312	52.7312	52.7312	52.7312	52.7312	L	K	J	I	H	G	F	E	D	C	B	A	m-t	arian-eliat-420s				a-h	katoul-eliat-180s
								arian-ghovahi-300s			52.7975	52.7975	52.7975	52.7975	52.7975	52.7975	52.7975	52.7975													m-t	arian-ghovahi-300s				a-d	katoul-eliat-300s
								arian-eliat-0s	V	U	T	54.05	54.05	54.05	54.05	54.05	54.05	54.05	54.05												l-s	arian-eliat-0s				a-d	katoul-eliat-30s
								saba-ghovahi-180s				54.1838	54.1838	54.1838	54.1838	54.1838	54.1838	54.1838	54.1838	54.1838											k-s	saba-ghovahi-180s				a-d	katoul-eliat-420s
								katoul-ghovahi-60s				54.21	54.21	54.21	54.21	54.21	54.21	54.21	54.21	54.21											k-s	katoul-ghovahi-60s				a-d	katoul-eliat-60s
								williams-ghovahi-0s				54.2537	54.2537	54.2537	54.2537	54.2537	54.2537	54.2537	54.2537	54.2537											k-s	williams-ghovahi-0s				u	katoul-ghovahi-0s
								saba-ghovahi-60s					54.8787	54.8787	54.8787	54.8787	54.8787	54.8787	54.8787	54.8787	54.8787	I	H	G	F	E	D	C	B	A	j-r	saba-ghovahi-60s				st	katoul-ghovahi-180s
								katoul-eliat-0s					54.8875	54.8875	54.8875	54.8875	54.8875	54.8875	54.8875	54.8875	54.8875										j-r	katoul-eliat-0s				st	katoul-ghovahi-300s
								saba-madari-30s					55.3975	55.3975	55.3975	55.3975	55.3975	55.3975	55.3975	55.3975	55.3975										j-r	saba-madari-30s				p-t	katoul-ghovahi-30s
								saba-ghovahi-30s						55.6688	55.6688	55.6688	55.6688	55.6688	55.6688	55.6688	55.6688	55.6688									i-q	saba-ghovahi-30s				n-t	katoul-ghovahi-420s
								arian-eliat-300s						56.0025	56.0025	56.0025	56.0025	56.0025	56.0025	56.0025	56.0025	56.0025									i-q	arian-eliat-300s				k-s	katoul-ghovahi-60s
								saba-ghovahi-300s	V	U	T	S	R	Q	56.5325	56.5325	56.5325	56.5325	56.5325	56.5325	56.5325	56.5325									i-p	saba-ghovahi-300s				q-t	saba-ghovahi-0s
								saba-ghovahi-420s							56.8405	56.8405	56.8405	56.8405	56.8405	56.8405	56.8405	56.8405	56.8405								h-p	saba-ghovahi-420s				k-s	saba-ghovahi-180s
								sari-eliat-0s							57.1163	57.1163	57.1163	57.1163	57.1163	57.1163	57.1163	57.1163	57.1163	57.1163							g-p	sari-eliat-0s				i-p	saba-ghovahi-300s
								saba-madari-60s								57.4788	57.4788	57.4788	57.4788	57.4788	57.4788	57.4788	57.4788	57.4788	57.4788						f-o	saba-madari-60s				i-q	saba-ghovahi-30s
								arian-ghovahi-180s									57.81	57.81	57.81	57.81	57.81	57.81	57.81	57.81	57.81	57.81					e-n	arian-ghovahi-180s				h-p	saba-ghovahi-420s
								sari-ghovahi-0s										58.335	58.335	58.335	58.335	58.335	58.335	58.335	58.335	58.335	58.335				d-m	sari-ghovahi-0s				j-r	saba-ghovahi-60s
								arian-ghovahi-60s											59.2563	59.2563	59.2563	59.2563	59.2563	59.2563	59.2563	59.2563	59.2563	59.2563			c-l	arian-ghovahi-60s				a-d	saba-madari-0s
								saba-madari-180s											59.4075	59.4075	59.4075	59.4075	59.4075	59.4075	59.4075	59.4075	59.4075	59.4075			c-l	saba-madari-180s				c-l	saba-madari-180s
								williams-paieh-0s												59.7312	59.7312	59.7312	59.7312	59.7312	59.7312	59.7312	59.7312	59.7312	59.7312		b-k	williams-paieh-0s				o-t	saba-madari-300s
								arian-eliat-30s													59.8987	59.8987	59.8987	59.8987	59.8987	59.8987	59.8987	59.8987	59.8987		b-j	arian-eliat-30s				j-r	saba-madari-30s
								arian-eliat-180s														61.1487	61.1487	61.1487	61.1487	61.1487	61.1487	61.1487	61.1487	61.1487	a-i	arian-eliat-180s				rst	saba-madari-420s
								katoul-eliat-180s															62.0775	62.0775	62.0775	62.0775	62.0775	62.0775	62.0775	62.0775	a-h	katoul-eliat-180s				f-o	saba-madari-60s
								arian-eliat-60s															62.31	62.31	62.31	62.31	62.31	62.31	62.31	62.31	a-h	arian-eliat-60s				g-p	sari-eliat-0s
								sari-ghovahi-30s																62.435	62.435	62.435	62.435	62.435	62.435	62.435	a-g	sari-ghovahi-30s				abc	sari-eliat-180s
								sari-eliat-300s																	62.845	62.845	62.845	62.845	62.845	62.845	a-f	sari-eliat-300s				a-f	sari-eliat-300s
								williams-ghovahi-420s																		63.2425	63.2425	63.2425	63.2425	63.2425	a-e	williams-ghovahi-420s				a	sari-eliat-30s
								williams-ghovahi-300s																		63.3387	63.3387	63.3387	63.3387	63.3387	a-e	williams-ghovahi-300s				a-d	sari-eliat-420s
								katoul-eliat-30s							P	O	N	M	L	K	J	I	H	G	F	E	63.435	63.435	63.435	63.435	a-d	katoul-eliat-30s				a-d	sari-eliat-60s
								katoul-eliat-60s																			63.435	63.435	63.435	63.435	a-d	katoul-eliat-60s				d-m	sari-ghovahi-0s
								sari-eliat-420s																			63.5063	63.5063	63.5063	63.5063	a-d	sari-eliat-420s				a-d	sari-ghovahi-180s
								saba-madari-0s																			63.685	63.685	63.685	63.685	a-d	saba-madari-0s				a-d	sari-ghovahi-300s
								sari-ghovahi-180s																			63.685	63.685	63.685	63.685	a-d	sari-ghovahi-180s				a-g	sari-ghovahi-30s
								sari-ghovahi-300s																			63.685	63.685	63.685	63.685	a-d	sari-ghovahi-300s				a-d	sari-ghovahi-420s
								sari-ghovahi-420s																			63.685	63.685	63.685	63.685	a-d	sari-ghovahi-420s				a-d	sari-ghovahi-60s
								sari-ghovahi-60s																			63.685	63.685	63.685	63.685	a-d	sari-ghovahi-60s				k-s	williams-ghovahi-0s
								katoul-eliat-300s																			63.7563	63.7563	63.7563	63.7563	a-d	katoul-eliat-300s				abc	williams-ghovahi-180s
								katoul-eliat-420s																			63.7563	63.7563	63.7563	63.7563	a-d	katoul-eliat-420s				a-e	williams-ghovahi-300s
								williams-ghovahi-30s																			63.7563	63.7563	63.7563	63.7563	a-d	williams-ghovahi-30s				a-d	williams-ghovahi-30s
								sari-eliat-60s																			63.935	63.935	63.935	63.935	a-d	sari-eliat-60s				a-e	williams-ghovahi-420s
								williams-ghovahi-60s																				64.185	64.185	64.185	abc	williams-ghovahi-60s				abc	williams-ghovahi-60s
								williams-paieh-60s																				64.2562	64.2562	64.2562	abc	williams-paieh-60s				b-k	williams-paieh-0s
								sari-eliat-180s																				64.31	64.31	64.31	abc	sari-eliat-180s				abc	williams-paieh-180s
								williams-paieh-30s																				64.6312	64.6312	64.6312	abc	williams-paieh-30s				ab	williams-paieh-300s
								williams-ghovahi-180s																				64.7563	64.7563	64.7563	abc	williams-ghovahi-180s				abc	williams-paieh-30s
								williams-paieh-420s																				64.7563	64.7563	64.7563	abc	williams-paieh-420s				abc	williams-paieh-420s
								williams-paieh-180s																				65.0062	65.0062	65.0062	abc	williams-paieh-180s				abc	williams-paieh-60s
								williams-paieh-300s																					65.3088	65.3088	ab	williams-paieh-300s
								sari-eliat-30s																						66.185	a	sari-eliat-30s
									V	U	T	S	R	Q	P	O	N	M	L	K	J	I	H	G	F	E	D	C	B	A
