# Supplementary material for: Application of cold argon plasma on germination, root length, and decontamination of soybean cultivars
Source: BMC Plant Biol. 2024 Jan 22;24:59. doi: 10.1186/s12870-024-04730-4 (PMC10801988; doi:10.1186/s12870-024-04730-4)
Supplement: Supplementary file 3 — Additional file 3: Supplementary data of Table 4. Effect of cold plasma on seed germination properties in soybean for Root length (cm). [file 12870_2024_4730_MOESM3_ESM.xlsx]

## Sheet: Root lenght
								Lengthofroot
								treatment		N	Subset
											1	2	3	4	5	6	7	8	9	10	11	12	13	14	15	16	17	18	19	20	21	22	23	24	25	26
								Duncana,b	111	4	10.2
									116	4		11.475
									231	4		11.875	11.875
									121	4		12.1	12.1	12.1
									311	4		12.6	12.6	12.6	12.6
									411	4		12.65	12.65	12.65	12.65
									541	4		12.825	12.825	12.825	12.825	12.825
									546	4			13.1925	13.1925	13.1925	13.1925	13.1925
									232	4				13.3	13.3	13.3	13.3	13.3
									236	4				13.3	13.3	13.3	13.3	13.3
									545	4				13.325	13.325	13.325	13.325	13.325
									235	4					13.625	13.625	13.625	13.625	13.625
									126	4					13.675	13.675	13.675	13.675	13.675
									321	4					13.7	13.7	13.7	13.7	13.7
									115	4					13.75	13.75	13.75	13.75	13.75	13.75
									544	4					13.8	13.8	13.8	13.8	13.8	13.8
									234	4					13.875	13.875	13.875	13.875	13.875	13.875
									113	4					13.925	13.925	13.925	13.925	13.925	13.925
									125	4					14	14	14	14	14	14
									316	4					14	14	14	14	14	14
									122	4					14.025	14.025	14.025	14.025	14.025	14.025	14.025
									543	4						14.2	14.2	14.2	14.2	14.2	14.2
									313	4						14.25	14.25	14.25	14.25	14.25	14.25
									315	4							14.3	14.3	14.3	14.3	14.3
									112	4								14.675	14.675	14.675	14.675	14.675
									314	4								14.7	14.7	14.7	14.7	14.7
									114	4									14.875	14.875	14.875	14.875
									221	4									14.875	14.875	14.875	14.875
									233	4									14.875	14.875	14.875	14.875
									124	4									14.975	14.975	14.975	14.975
									123	4										15.175	15.175	15.175	15.175
									542	4											15.45	15.45	15.45	15.45
									312	4												15.75	15.75	15.75	15.75
									521	4												16	16	16	16
									412	4													16.425	16.425	16.425	16.425
									421	4													16.5	16.5	16.5	16.5	16.5
									522	4														16.8	16.8	16.8	16.8	16.8
									222	4															16.825	16.825	16.825	16.825
									426	4																17.475	17.475	17.475	17.475
									416	4																17.625	17.625	17.625	17.625	17.625
									326	4																17.775	17.775	17.775	17.775	17.775	17.775
									526	4																	17.85	17.85	17.85	17.85	17.85
									413	4																		18.025	18.025	18.025	18.025	18.025
									325	4																			18.225	18.225	18.225	18.225
									415	4																			18.375	18.375	18.375	18.375	18.375
									525	4																			18.45	18.45	18.45	18.45	18.45
									322	4																			18.525	18.525	18.525	18.525	18.525
									523	4																			18.65	18.65	18.65	18.65	18.65
									425	4																			18.675	18.675	18.675	18.675	18.675
									423	4																			18.8	18.8	18.8	18.8	18.8	18.8
									422	4																			18.85	18.85	18.85	18.85	18.85	18.85
									323	4																				18.975	18.975	18.975	18.975	18.975
									524	4																					19.1	19.1	19.1	19.1
									424	4																						19.3	19.3	19.3	19.3
									324	4																							19.75	19.75	19.75
									414	4																							19.75	19.75	19.75
									226	4																								20.15	20.15	20.15
									225	4																									20.525	20.525
									224	4																									20.6	20.6
									223	4																										21.175
									Sig.		1	0.0500416	0.0561678	0.0855118	0.057097	0.057097	0.143933	0.062848	0.0743875	0.057097	0.0510711	0.0669507	0.0547032	0.0500416	0.122822	0.0536003	0.0536003	0.0815876	0.0619945	0.0672127	0.0727654	0.0830625	0.060412	0.0566573	0.0597076	0.123967
								Means for groups in homogeneous subsets are displayed. Based on observed means. The error term is Mean Square(Error) = .729.
								a. Uses Harmonic Mean Sample Size = 4.000.
								b. Alpha = 0.05.

## Sheet: Seedling lenght
								Lengthofseeding
								treatment		N	Subset
											1	2	3	4	5	6	7	8	9	10	11	12	13	14	15	16	17	18	19	20	21	22	23	24	25
								Duncana,b	321	4	22
									311	4	22.05
									221	4	22.975
									111	4	23.525
									121	4	23.575
									116	4		27.25
									316	4			29.975
									541	4			30.625	30.625
									115	4			30.75	30.75
									315	4			30.775	30.775
									421	4			30.775	30.775
									411	4			30.825	30.825
									521	4			31.425	31.425
									314	4			31.975	31.975	31.975
									231	4			32.35	32.35	32.35	32.35
									313	4				32.765	32.765	32.765
									126	4				33.175	33.175	33.175	33.175
									232	4				33.225	33.225	33.225	33.225	33.225
									236	4				33.325	33.325	33.325	33.325	33.325	33.325
									113	4					34.175	34.175	34.175	34.175	34.175	34.175
									122	4					34.225	34.225	34.225	34.225	34.225	34.225	34.225
									235	4					34.325	34.325	34.325	34.325	34.325	34.325	34.325	34.325
									112	4					34.35	34.35	34.35	34.35	34.35	34.35	34.35	34.35
									312	4					34.5	34.5	34.5	34.5	34.5	34.5	34.5	34.5	34.5
									114	4					34.575	34.575	34.575	34.575	34.575	34.575	34.575	34.575	34.575
									233	4					34.6	34.6	34.6	34.6	34.6	34.6	34.6	34.6	34.6
									125	4					34.725	34.725	34.725	34.725	34.725	34.725	34.725	34.725	34.725
									234	4						34.825	34.825	34.825	34.825	34.825	34.825	34.825	34.825
									124	4						35.1	35.1	35.1	35.1	35.1	35.1	35.1	35.1
									326	4							35.9	35.9	35.9	35.9	35.9	35.9	35.9	35.9
									222	4								36	36	36	36	36	36	36
									325	4								36	36	36	36	36	36	36
									426	4									36.025	36.025	36.025	36.025	36.025	36.025
									123	4										36.375	36.375	36.375	36.375	36.375	36.375
									322	4										36.7	36.7	36.7	36.7	36.7	36.7	36.7
									544	4											37	37	37	37	37	37	37
									323	4												37.1	37.1	37.1	37.1	37.1	37.1	37.1
									546	4												37.1	37.1	37.1	37.1	37.1	37.1	37.1
									543	4													37.25	37.25	37.25	37.25	37.25	37.25
									545	4													37.275	37.275	37.275	37.275	37.275	37.275
									324	4														37.875	37.875	37.875	37.875	37.875	37.875
									425	4														38.35	38.35	38.35	38.35	38.35	38.35	38.35
									542	4															39.05	39.05	39.05	39.05	39.05	39.05
									423	4																39.225	39.225	39.225	39.225	39.225
									416	4																39.35	39.35	39.35	39.35	39.35	39.35
									226	4																	39.475	39.475	39.475	39.475	39.475	39.475
									225	4																	39.575	39.575	39.575	39.575	39.575	39.575
									422	4																		39.825	39.825	39.825	39.825	39.825
									224	4																			40.15	40.15	40.15	40.15
									424	4																			40.175	40.175	40.175	40.175
									412	4																			40.55	40.55	40.55	40.55	40.55
									526	4																			40.6	40.6	40.6	40.6	40.6
									223	4																				40.925	40.925	40.925	40.925
									413	4																					41.95	41.95	41.95	41.95
									415	4																						42.15	42.15	42.15
									525	4																							42.9	42.9	42.9
									414	4																							43	43	43
									522	4																								44.0325	44.0325
									523	4																								44.5	44.5
									524	4																									45.2
									Sig.		0.230848	1	0.0838748	0.0530606	0.0511774	0.0523355	0.0534815	0.050082	0.0570816	0.0776727	0.0511175	0.0520699	0.0520699	0.0829145	0.0519147	0.056223	0.0659152	0.0507454	0.0507454	0.0659152	0.0593404	0.0519147	0.0674787	0.052754	0.0764691
								Means for groups in homogeneous subsets are displayed. Based on observed means. The error term is Mean Square(Error) = 2.658.
								a. Uses Harmonic Mean Sample Size = 4.000.
								b. Alpha = 0.05.

## Sheet: Seeding Dry Weight
								SeedingDryweight
								treatment		N	Subset
											1	2	3	4	5	6	7	8	9	10	11	12	13	14	15	16	17	18	19	20	21	22	23	24	25
								Duncana,b	111	4	1.065
									115	4	1.0795	1.0795
									236	4	1.1095	1.1095	1.1095
									116	4	1.1285	1.1285	1.1285	1.1285
									225	4	1.16	1.16	1.16	1.16	1.16
									113	4	1.16325	1.16325	1.16325	1.16325	1.16325
									112	4	1.16532	1.16532	1.16532	1.16532	1.16532
									232	4	1.19775	1.19775	1.19775	1.19775	1.19775	1.19775
									235	4	1.2095	1.2095	1.2095	1.2095	1.2095	1.2095	1.2095
									122	4	1.22	1.22	1.22	1.22	1.22	1.22	1.22	1.22
									124	4	1.22	1.22	1.22	1.22	1.22	1.22	1.22	1.22
									125	4	1.22	1.22	1.22	1.22	1.22	1.22	1.22	1.22
									126	4	1.22	1.22	1.22	1.22	1.22	1.22	1.22	1.22
									221	4	1.22	1.22	1.22	1.22	1.22	1.22	1.22	1.22
									231	4	1.2275	1.2275	1.2275	1.2275	1.2275	1.2275	1.2275	1.2275	1.2275
									541	4	1.23	1.23	1.23	1.23	1.23	1.23	1.23	1.23	1.23
									222	4	1.2425	1.2425	1.2425	1.2425	1.2425	1.2425	1.2425	1.2425	1.2425
									121	4	1.265	1.265	1.265	1.265	1.265	1.265	1.265	1.265	1.265	1.265
									226	4		1.275	1.275	1.275	1.275	1.275	1.275	1.275	1.275	1.275	1.275
									311	4		1.27575	1.27575	1.27575	1.27575	1.27575	1.27575	1.27575	1.27575	1.27575	1.27575
									234	4			1.29275	1.29275	1.29275	1.29275	1.29275	1.29275	1.29275	1.29275	1.29275	1.29275
									316	4			1.29875	1.29875	1.29875	1.29875	1.29875	1.29875	1.29875	1.29875	1.29875	1.29875	1.29875
									321	4			1.305	1.305	1.305	1.305	1.305	1.305	1.305	1.305	1.305	1.305	1.305
									233	4			1.307	1.307	1.307	1.307	1.307	1.307	1.307	1.307	1.307	1.307	1.307
									521	4			1.31	1.31	1.31	1.31	1.31	1.31	1.31	1.31	1.31	1.31	1.31
									411	4			1.3125	1.3125	1.3125	1.3125	1.3125	1.3125	1.3125	1.3125	1.3125	1.3125	1.3125
									223	4				1.3175	1.3175	1.3175	1.3175	1.3175	1.3175	1.3175	1.3175	1.3175	1.3175
									224	4					1.345	1.345	1.345	1.345	1.345	1.345	1.345	1.345	1.345	1.345
									314	4					1.34825	1.34825	1.34825	1.34825	1.34825	1.34825	1.34825	1.34825	1.34825	1.34825
									114	4					1.35425	1.35425	1.35425	1.35425	1.35425	1.35425	1.35425	1.35425	1.35425	1.35425	1.35425
									123	4					1.3575	1.3575	1.3575	1.3575	1.3575	1.3575	1.3575	1.3575	1.3575	1.3575	1.3575
									421	4						1.3775	1.3775	1.3775	1.3775	1.3775	1.3775	1.3775	1.3775	1.3775	1.3775	1.3775
									315	4						1.3855	1.3855	1.3855	1.3855	1.3855	1.3855	1.3855	1.3855	1.3855	1.3855	1.3855	1.3855
									546	4							1.41375	1.41375	1.41375	1.41375	1.41375	1.41375	1.41375	1.41375	1.41375	1.41375	1.41375	1.41375
									524	4								1.41883	1.41883	1.41883	1.41883	1.41883	1.41883	1.41883	1.41883	1.41883	1.41883	1.41883	1.41883
									543	4									1.43025	1.43025	1.43025	1.43025	1.43025	1.43025	1.43025	1.43025	1.43025	1.43025	1.43025
									545	4										1.4625	1.4625	1.4625	1.4625	1.4625	1.4625	1.4625	1.4625	1.4625	1.4625	1.4625
									525	4										1.46525	1.46525	1.46525	1.46525	1.46525	1.46525	1.46525	1.46525	1.46525	1.46525	1.46525
									412	4											1.47225	1.47225	1.47225	1.47225	1.47225	1.47225	1.47225	1.47225	1.47225	1.47225	1.47225
									522	4												1.485	1.485	1.485	1.485	1.485	1.485	1.485	1.485	1.485	1.485
									416	4													1.502	1.502	1.502	1.502	1.502	1.502	1.502	1.502	1.502	1.502
									313	4														1.541	1.541	1.541	1.541	1.541	1.541	1.541	1.541	1.541	1.541
									542	4															1.55125	1.55125	1.55125	1.55125	1.55125	1.55125	1.55125	1.55125	1.55125
									526	4																1.56725	1.56725	1.56725	1.56725	1.56725	1.56725	1.56725	1.56725
									325	4																	1.58	1.58	1.58	1.58	1.58	1.58	1.58
									544	4																	1.58025	1.58025	1.58025	1.58025	1.58025	1.58025	1.58025
									326	4																		1.595	1.595	1.595	1.595	1.595	1.595	1.595
									523	4																		1.605	1.605	1.605	1.605	1.605	1.605	1.605
									413	4																		1.607	1.607	1.607	1.607	1.607	1.607	1.607
									312	4																		1.61575	1.61575	1.61575	1.61575	1.61575	1.61575	1.61575
									323	4																			1.6175	1.6175	1.6175	1.6175	1.6175	1.6175
									322	4																				1.6475	1.6475	1.6475	1.6475	1.6475	1.6475
									324	4																					1.67	1.67	1.67	1.67	1.67
									424	4																						1.68575	1.68575	1.68575	1.68575
									426	4																						1.68725	1.68725	1.68725	1.68725
									414	4																							1.7305	1.7305	1.7305
									425	4																							1.73125	1.73125	1.73125
									423	4																							1.74325	1.74325	1.74325
									415	4																								1.79325	1.79325
									422	4																									1.8325
									Sig.		0.0537028	0.059515	0.0539638	0.073848	0.0627416	0.0770091	0.0534104	0.0604401	0.0531271	0.0556596	0.0596581	0.0660517	0.0511946	0.0559667	0.0534555	0.0620961	0.0564365	0.0503337	0.054516	0.0735107	0.0536643	0.0718551	0.0500297	0.0505749	0.0613297
								Means for groups in homogeneous subsets are displayed. Based on observed means. The error term is Mean Square(Error) = .014.
								a. Uses Harmonic Mean Sample Size = 4.000.
								b. Alpha = 0.05.
