# Supplementary material for: Application of cold argon plasma on germination, root length, and decontamination of soybean cultivars
Source: BMC Plant Biol. 2024 Jan 22;24:59. doi: 10.1186/s12870-024-04730-4 (PMC10801988; doi:10.1186/s12870-024-04730-4)
Supplement: Supplementary file 4 — Additional file 4: Table 5. ANOVA for Antioxidant enzymes activity (a) catalase enzyme (CAT), (b) superoxide dismutase (SOD), (c) ascorbate peroxidase (APX). [file 12870_2024_4730_MOESM4_ESM.xlsx]

## Sheet: Table5
treatment-Cod	time	cultivar	cluster	Replication	CAT	AXP	SOD
111	0s	Sari	Registered	1	35.02	38.74	18.76
111	0s	Sari	Registered	2	32.15	36	16.74
111	0s	Sari	Registered	3	33.17	33.84	18.81
111	0s	Sari	Registered	4	34.97	37.12	17.67
112	30s	Sari	Registered	1	127.97	96.54	73.28
112	30s	Sari	Registered	2	129.38	93.74	73.08
112	30s	Sari	Registered	3	130.9	96.48	74.83
112	30s	Sari	Registered	4	133.15	97.36	70.28
113	60s	Sari	Registered	1	147.55	98.18	77.07
113	60s	Sari	Registered	2	149.17	96.33	76.63
113	60s	Sari	Registered	3	150.02	95.96	77.01
113	60s	Sari	Registered	4	149.15	99.45	79.22
114	180s	Sari	Registered	1	130.89	93.47	73.59
114	180s	Sari	Registered	2	133.43	96.93	75.23
114	180s	Sari	Registered	3	135.84	94.48	71.41
114	180s	Sari	Registered	4	134.75	96.37	73.68
115	300s	Sari	Registered	1	35.67	36.37	17.34
115	300s	Sari	Registered	2	33.72	36.25	16.83
115	300s	Sari	Registered	3	32.84	38.67	16.37
115	300s	Sari	Registered	4	36.17	34.54	15.06
116	420s	Sari	Registered	1	33.14	33.19	15.2
116	420s	Sari	Registered	2	31.04	32.37	15.82
116	420s	Sari	Registered	3	32.76	36.49	14.32
116	420s	Sari	Registered	4	30.63	31.84	16.27
121	0s	Sari	Certified	1	39.56	26.13	11.02
121	0s	Sari	Certified	2	40.01	28.42	10.76
121	0s	Sari	Certified	3	37.97	25.02	11.37
121	0s	Sari	Certified	4	38.76	29.03	9.45
122	30s	Sari	Certified	1	75.8	77.36	57.22
122	30s	Sari	Certified	2	74.82	77.52	56.18
122	30s	Sari	Certified	3	75.16	74.96	57.45
122	30s	Sari	Certified	4	76.03	78.1	56.76
123	60s	Sari	Certified	1	79.18	81.11	63.54
123	60s	Sari	Certified	2	80.44	79.37	62.37
123	60s	Sari	Certified	3	78	78.93	61.92
123	60s	Sari	Certified	4	81.15	79.84	63.21
124	180s	Sari	Certified	1	74.38	77.03	59.59
124	180s	Sari	Certified	2	74.15	78.24	54.13
124	180s	Sari	Certified	3	73.68	76.73	57.89
124	180s	Sari	Certified	4	74.35	79.48	56.39
125	300s	Sari	Certified	1	41.83	27.04	11.67
125	300s	Sari	Certified	2	42.32	25.84	9.12
125	300s	Sari	Certified	3	36.11	25.32	10.2
125	300s	Sari	Certified	4	38.75	28.14	12.03
126	420s	Sari	Certified	1	39.38	26.41	4.45
126	420s	Sari	Certified	2	36.32	24.63	11.9
126	420s	Sari	Certified	3	39.92	25.17	9.95
126	420s	Sari	Certified	4	42.52	23.72	10.16
231	0s	Saba	Registered	1	39.56	34.96	23.73
231	0s	Saba	Registered	2	38.26	32.37	24.28
231	0s	Saba	Registered	3	38.97	34.78	25.77
231	0s	Saba	Registered	4	40.2	33.26	23.8
232	30s	Saba	Registered	1	73.39	74.96	50.47
232	30s	Saba	Registered	2	70.23	74.28	52.34
232	30s	Saba	Registered	3	72.13	76.23	53.9
232	30s	Saba	Registered	4	74.08	73.62	48.82
233	60s	Saba	Registered	1	77.85	76.73	57.08
233	60s	Saba	Registered	2	78.75	78.14	56.57
233	60s	Saba	Registered	3	79.15	77.7	56.09
233	60s	Saba	Registered	4	76.87	76.69	59.36
234	180s	Saba	Registered	1	76.42	74.41	52.93
234	180s	Saba	Registered	2	77.15	70.38	51.29
234	180s	Saba	Registered	3	76.83	74.66	52.65
234	180s	Saba	Registered	4	77.19	75.19	49.28
235	300s	Saba	Registered	1	37	36.29	26.92
235	300s	Saba	Registered	2	38	33.49	29.43
235	300s	Saba	Registered	3	37.68	30.22	26.6
235	300s	Saba	Registered	4	42.17	31.78	25.87
236	420s	Saba	Registered	1	40.21	20.96	25.66
236	420s	Saba	Registered	2	36.76	23.79	27.49
236	420s	Saba	Registered	3	39.14	22.91	23.92
236	420s	Saba	Registered	4	39.21	18.47	24.21
221	0s	Saba	Certified	1	22.04	55.82	19.08
221	0s	Saba	Certified	2	23.19	52.32	21.47
221	0s	Saba	Certified	3	22.38	54.69	20.81
221	0s	Saba	Certified	4	21.69	56.37	18.67
222	30s	Saba	Certified	1	62.15	94.66	58.22
222	30s	Saba	Certified	2	63.17	95.73	56.03
222	30s	Saba	Certified	3	60.97	93.28	60.97
222	30s	Saba	Certified	4	61.19	95.46	57.54
223	60s	Saba	Certified	1	67.82	97.25	62.3
223	60s	Saba	Certified	2	68.17	80.26	60
223	60s	Saba	Certified	3	65.99	98.64	58.12
223	60s	Saba	Certified	4	66.45	99.73	59.73
224	180s	Saba	Certified	1	63.62	95.53	58.93
224	180s	Saba	Certified	2	62.33	96.32	57.72
224	180s	Saba	Certified	3	63.01	93.28	58.96
224	180s	Saba	Certified	4	61.27	95.53	58.26
225	300s	Saba	Certified	1	23.96	21.57	20.25
225	300s	Saba	Certified	2	21.24	24.06	23.1
225	300s	Saba	Certified	3	19.63	23.19	24.43
225	300s	Saba	Certified	4	26.29	18.93	22.57
226	420s	Saba	Certified	1	27.28	25.67	22.78
226	420s	Saba	Certified	2	20.36	24.51	23.22
226	420s	Saba	Certified	3	18.94	24.32	21.49
226	420s	Saba	Certified	4	20.87	26.72	19.73
311	0s	Arian	Registered	1	22.04	36.13	17.64
311	0s	Arian	Registered	2	23.17	33.72	18.15
311	0s	Arian	Registered	3	25.54	35.12	17.54
311	0s	Arian	Registered	4	20.97	37.47	14.93
312	30s	Arian	Registered	1	74.67	72.27	61.62
312	30s	Arian	Registered	2	73.12	74.32	62.32
312	30s	Arian	Registered	3	80	74.65	64.57
312	30s	Arian	Registered	4	70.87	76.42	65.83
313	60s	Arian	Registered	1	77.03	75.92	68.34
313	60s	Arian	Registered	2	76.45	76.23	69.2
313	60s	Arian	Registered	3	77.79	74.56	68.79
313	60s	Arian	Registered	4	81.27	76.86	66.38
314	180s	Arian	Registered	1	73.79	73.72	64.79
314	180s	Arian	Registered	2	75.45	74.29	63.7
314	180s	Arian	Registered	3	72.43	73.37	62.78
314	180s	Arian	Registered	4	76.77	75.36	60.65
315	300s	Arian	Registered	1	26.19	37.03	23.91
315	300s	Arian	Registered	2	24.83	35.71	20.12
315	300s	Arian	Registered	3	21.94	36.12	19.23
315	300s	Arian	Registered	4	19.97	34.64	20.59
316	420s	Arian	Registered	1	22.21	32.59	21.17
316	420s	Arian	Registered	2	20.27	33.43	19.25
316	420s	Arian	Registered	3	18.56	30.07	21.83
316	420s	Arian	Registered	4	19.74	29.83	22.14
321	0s	Arian	Certified	1	21.96	30.19	16.79
321	0s	Arian	Certified	2	19.17	28.32	14.39
321	0s	Arian	Certified	3	22.04	33.68	16.01
321	0s	Arian	Certified	4	21.34	26.99	18.41
322	30s	Arian	Certified	1	64.52	74.56	49.87
322	30s	Arian	Certified	2	66.04	70.67	5.35
322	30s	Arian	Certified	3	65.69	71.24	56.68
322	30s	Arian	Certified	4	62.86	72.05	55.47
323	60s	Arian	Certified	1	70.17	77.45	63.01
323	60s	Arian	Certified	2	68.98	78.27	67.03
323	60s	Arian	Certified	3	71.27	76.85	61.17
323	60s	Arian	Certified	4	69.35	79.19	66.53
324	180s	Arian	Certified	1	68.7	73.76	54.78
324	180s	Arian	Certified	2	63.13	72.53	53.15
324	180s	Arian	Certified	3	61.72	74.65	54.9
324	180s	Arian	Certified	4	65.43	73.05	54.17
325	300s	Arian	Certified	1	23.32	27.18	19.02
325	300s	Arian	Certified	2	21.83	28.37	18.28
325	300s	Arian	Certified	3	19.89	31.46	18.32
325	300s	Arian	Certified	4	24.09	33.76	17.24
326	420s	Arian	Certified	1	23.84	32.59	18.01
326	420s	Arian	Certified	2	22.36	33.43	16.57
326	420s	Arian	Certified	3	18.56	30.07	17.43
326	420s	Arian	Certified	4	19.74	29.83	20.1
411	0s	Katoul	Registered	1	54.74	37.63	21.11
411	0s	Katoul	Registered	2	50.93	36.63	20.22
411	0s	Katoul	Registered	3	49.78	35.56	18.4
411	0s	Katoul	Registered	4	52.17	36.72	21.62
412	30s	Katoul	Registered	1	110.11	73.47	83.15
412	30s	Katoul	Registered	2	114.38	73.74	79.28
412	30s	Katoul	Registered	3	117.01	72.54	78.36
412	30s	Katoul	Registered	4	116.97	77.46	81.61
413	60s	Katoul	Registered	1	117.74	78.17	86.91
413	60s	Katoul	Registered	2	120.18	77.47	88.36
413	60s	Katoul	Registered	3	115.12	76.93	85.04
413	60s	Katoul	Registered	4	119.17	78.35	91.33
414	180s	Katoul	Registered	1	117.01	74.47	82.77
414	180s	Katoul	Registered	2	118	73.39	80.19
414	180s	Katoul	Registered	3	109.89	74.48	82.54
414	180s	Katoul	Registered	4	112.93	76.99	83.72
415	300s	Katoul	Registered	1	56.27	42.91	28.41
415	300s	Katoul	Registered	2	54.36	37.28	24.54
415	300s	Katoul	Registered	3	53.27	33.31	24.34
415	300s	Katoul	Registered	4	52.24	34.57	25.72
416	420s	Katoul	Registered	1	54.03	39.02	24.91
416	420s	Katoul	Registered	2	53.41	38.42	26.83
416	420s	Katoul	Registered	3	53.23	39.76	24.63
416	420s	Katoul	Registered	4	51.76	34.9	21.22
421	0s	Katoul	Certified	1	46.31	15.23	21.67
421	0s	Katoul	Certified	2	43.34	17.39	22.85
421	0s	Katoul	Certified	3	41.98	18.03	19.42
421	0s	Katoul	Certified	4	45.52	14.62	21.39
422	30s	Katoul	Certified	1	96.66	61.32	76.39
422	30s	Katoul	Certified	2	93.94	63.78	77.56
422	30s	Katoul	Certified	3	95.52	63.23	78.58
422	30s	Katoul	Certified	4	96.16	62.77	77.24
423	60s	Katoul	Certified	1	98.81	65.23	85.76
423	60s	Katoul	Certified	2	97.97	66.39	84.2
423	60s	Katoul	Certified	3	102.35	64.54	86.08
423	60s	Katoul	Certified	4	98.43	65.93	84.76
424	180s	Katoul	Certified	1	94	62.57	82.67
424	180s	Katoul	Certified	2	95.39	61.92	80.45
424	180s	Katoul	Certified	3	94.98	63.74	79.27
424	180s	Katoul	Certified	4	97.12	65.38	76.19
425	300s	Katoul	Certified	1	43.56	18.82	27.38
425	300s	Katoul	Certified	2	42.42	16.27	25.12
425	300s	Katoul	Certified	3	46.35	20.67	23.52
425	300s	Katoul	Certified	4	48.01	22.81	24.91
426	420s	Katoul	Certified	1	43.56	18.73	25.75
426	420s	Katoul	Certified	2	42.26	16.52	21.89
426	420s	Katoul	Certified	3	40.35	18.77	23.82
426	420s	Katoul	Certified	4	43.71	23.16	26.52
541	0s	Williams	Registered	1	35.18	29.14	33.95
541	0s	Williams	Registered	2	36.37	28.43	35.97
541	0s	Williams	Registered	3	34.08	29.36	31.1
541	0s	Williams	Registered	4	33.17	28.69	30.14
542	30s	Williams	Registered	1	74.34	74.17	64.78
542	30s	Williams	Registered	2	73.73	75.23	70.53
542	30s	Williams	Registered	3	76.57	73.74	69.86
542	30s	Williams	Registered	4	79.09	72.72	63.74
543	60s	Williams	Registered	1	79.95	75.36	69.11
543	60s	Williams	Registered	2	82.78	78.29	67.32
543	60s	Williams	Registered	3	78.64	74.88	70.71
543	60s	Williams	Registered	4	76.81	74.62	72.36
544	180s	Williams	Registered	1	71.37	73.36	67.13
544	180s	Williams	Registered	2	75.47	73.9	65.87
544	180s	Williams	Registered	3	77.67	72.98	67.52
544	180s	Williams	Registered	4	80.01	73.36	66.9
545	300s	Williams	Registered	1	35.36	21.54	36.34
545	300s	Williams	Registered	2	32.76	24.02	35.06
545	300s	Williams	Registered	3	34.41	30.87	31.41
545	300s	Williams	Registered	4	36.01	30.36	37.69
546	420s	Williams	Registered	1	30.97	30.41	34.83
546	420s	Williams	Registered	2	33.69	27.94	35.37
546	420s	Williams	Registered	3	33.64	32.61	32.6
546	420s	Williams	Registered	4	35.48	28.37	33.76
521	0s	Williams	Certified	1	32.37	36.44	36.38
521	0s	Williams	Certified	2	36.25	34.27	37.08
521	0s	Williams	Certified	3	34.5	33.9	39.71
521	0s	Williams	Certified	4	29.92	36.46	40.65
522	30s	Williams	Certified	1	86	86.7	76.74
522	30s	Williams	Certified	2	82.97	85.32	78.68
522	30s	Williams	Certified	3	84.35	86.47	77.26
522	30s	Williams	Certified	4	83.65	85.64	82.32
523	60s	Williams	Certified	1	89.33	90.21	84.24
523	60s	Williams	Certified	2	92.14	89.36	84.97
523	60s	Williams	Certified	3	91.17	88.98	80.83
523	60s	Williams	Certified	4	87.93	90.06	82.57
524	180s	Williams	Certified	1	86.16	87.64	79.29
524	180s	Williams	Certified	2	83.38	88.74	76.51
524	180s	Williams	Certified	3	85.54	88.61	77.39
524	180s	Williams	Certified	4	89.03	86.73	79.56
525	300s	Williams	Certified	1	34.25	34.05	39.42
525	300s	Williams	Certified	2	36.39	37.65	40.12
525	300s	Williams	Certified	3	32.23	33.52	43.32
525	300s	Williams	Certified	4	34.48	39.41	42.25
526	420s	Williams	Certified	1	31.19	34.38	41.39
526	420s	Williams	Certified	2	33	37.16	40.19
526	420s	Williams	Certified	3	34.63	36.19	39.3
526	420s	Williams	Certified	4	32.17	32.46	40.78

## Sheet: ANOVA
							Tests of Between-Subjects Effects								Tests of Between-Subjects Effects									Tests of Between-Subjects Effects
							Dependent Variable:	CAT							Dependent Variable:	AXP								Dependent Variable:	SOD
							Source	Type III Sum of Squares	df	Mean Square	F	Sig.			Source	Type III Sum of Squares	df	Mean Square	F	Sig.				Source	Type III Sum of Squares	df	Mean Square	F	Sig.
							Corrected Model	238326.807a	59	4039.44	279.516	1.53692e-150			Corrected Model	159163.802a	59	2697.69	353.46	1.34473e-159				Corrected Model	142216.223a	59	2410.44	158.414	9.11736e-129
							Intercept	883705	1	883705	61149.5	7.22131e-230			Intercept	731507	1	731507	95844.4	2.1592e-247				Intercept	492809	1	492809	32387.3	3.97193e-205
							time	169136	5	33827.2	2340.73	1.08616e-161			time	141697	5	28339.4	3713.12	1.67533e-179				time	120150	5	24030	1579.25	1.34204e-146
							cultivar	32692.8	4	8173.21	565.559	9.99498e-101			cultivar	3405.44	4	851.359	111.548	1.21521e-47				cultivar	12291.2	4	3072.8	201.944	2.12813e-65
							cluster	3563.15	1	3563.15	246.558	1.47052e-35			cluster	6188.06	1	6188.06	810.78	1.4232e-68				cluster	1841.18	1	1841.18	121.002	7.43622e-22
							time * cultivar	7405.48	20	370.274	25.6218	2.61416e-42			time * cultivar	3465.57	20	173.278	22.7035	5.4028e-39				time * cultivar	6091.71	20	304.585	20.0173	1.12033e-35
							cultivar * cluster	10257	4	2564.24	177.437	2.52693e-61			cultivar * cluster	1257.81	4	314.454	41.2007	1.72486e-24				cultivar * cluster	932.431	4	233.108	15.3198	8.42078e-11
							time * cluster	5711.2	5	1142.24	79.0392	1.46738e-43			time * cluster	725.004	5	145.001	18.9985	3.74466e-15				time * cluster	1040.35	5	208.07	13.6743	2.57294e-11
							time * cultivar * cluster	8647.33	20	432.366	29.9184	9.80279e-47			time * cultivar * cluster	1848.31	20	92.4154	12.1086	6.01702e-24				time * cultivar * cluster	433.554	20	21.6777	1.42466	0.11559
							Error	2601.28	180	14.4515					Error	1373.8	180	7.63223						Error	2738.9	180	15.2161
							Total	1.1267e+06	240						Total	893265	240							Total	640707	240
							Corrected Total	240928	239						Corrected Total	160538	239							Corrected Total	144955	239
							a. R Squared = .989 (Adjusted R Squared = .986)								a. R Squared = .991 (Adjusted R Squared = .989)									a. R Squared = .981 (Adjusted R Squared = .975)
