# Supplementary material for: Application of cold argon plasma on germination, root length, and decontamination of soybean cultivars
Source: BMC Plant Biol. 2024 Jan 22;24:59. doi: 10.1186/s12870-024-04730-4 (PMC10801988; doi:10.1186/s12870-024-04730-4)
Supplement: Supplementary file 5 — Additional file 5: Supplementary data of Table 6. Effect of cold plasma on seed germination properties in soybean for APX activity (μM g-1 FW min-1). [file 12870_2024_4730_MOESM5_ESM.xlsx]

## Sheet: CAT
								CAT
								treatment		N	Subset
											1	2	3	4	5	6	7	8	9	10	11	12	13	14	15	16	17	18	19	20	21	22	23
								Duncana,b	316	4	20.195
									326	4	21.125
									321	4	21.1275
									236	4	21.8625
									325	4	22.2825
									231	4	22.325
									235	4	22.78
									311	4	22.93
									315	4	23.2325
									116	4		31.8925
									546	4		32.7475
									541	4		33.26
									526	4		33.445
									111	4		33.8275
									545	4		34.3375
									115	4		34.6
									525	4		34.635
									521	4		34.7
									225	4			38.7125
									226	4			38.83
									121	4			39.075
									221	4			39.2475
									126	4			39.535	39.535
									125	4			39.7525	39.7525
									426	4				42.47	42.47
									421	4					44.2875
									425	4					45.085
									411	4						51.905
									416	4						53.1075
									415	4						54.035
									232	4							61.87
									234	4							62.5575
									324	4							64.745	64.745
									322	4							64.7775	64.7775
									233	4								67.1075	67.1075
									323	4									69.9425	69.9425
									222	4										72.4575	72.4575
									124	4											74.14	74.14
									314	4											74.61	74.61
									312	4											74.665	74.665
									122	4											75.4525	75.4525	75.4525
									522	4												75.9325	75.9325
									524	4												76.13	76.13
									224	4												76.8975	76.8975	76.8975
									313	4													78.135	78.135
									223	4													78.155	78.155
									523	4														79.545
									123	4														79.6925
									542	4															84.2425
									544	4															86.0275
									543	4																90.1425
									424	4																	95.3725
									422	4																	95.57
									423	4																		99.39
									414	4																			114.458
									412	4																			114.618
									413	4																				118.053
									112	4																					130.35
									114	4																						133.727
									113	4																							148.973
									Sig.		0.0756667	0.102063	0.537391	0.0539929	0.0867398	0.164387	0.0652168	0.12242	0.0500137	0.0817537	0.0636544	0.100519	0.102383	0.0844666	0.215731	1	0.890824	1	0.911457	1	1	1	1
								Means for groups in homogeneous subsets are displayed. Based on observed means. The error term is Mean Square(Error) = 4.129.
								a. Uses Harmonic Mean Sample Size = 4.000.
								b. Alpha = 0.05.

## Sheet: SOD
								SOD
								treatment		N	Subset
											1	2	3	4	5	6	7	8	9	10	11	12	13	14	15	16	17	18	19	20	21	22	23	24
								Duncana,b	126	4	9.115
									121	4	10.65	10.65
									125	4	10.755	10.755
									116	4		15.4025	15.4025
									321	4			16.4	16.4
									115	4			16.4	16.4
									311	4			17.065	17.065	17.065
									111	4			17.995	17.995	17.995
									326	4			18.0275	18.0275	18.0275
									325	4			18.215	18.215	18.215
									231	4			20.0075	20.0075	20.0075	20.0075
									411	4			20.3375	20.3375	20.3375	20.3375
									315	4			20.9625	20.9625	20.9625	20.9625
									316	4			21.0975	21.0975	21.0975	21.0975
									421	4			21.3325	21.3325	21.3325	21.3325	21.3325
									236	4				21.805	21.805	21.805	21.805
									235	4					22.5875	22.5875	22.5875
									221	4						24.395	24.395
									416	4						24.3975	24.3975
									426	4						24.495	24.495
									425	4						25.2325	25.2325
									226	4						25.32	25.32
									415	4						25.7525	25.7525
									225	4							27.205
									521	4								32.79
									526	4								34.14	34.14
									525	4								35.125	35.125	35.125
									541	4									38.455	38.455	38.455
									546	4										40.415	40.415
									545	4											41.2775
									322	4											41.8425
									222	4												51.3825
									224	4												51.5375
									324	4												54.25	54.25
									122	4												56.9025	56.9025
									124	4												57	57
									223	4													57.275	57.275
									232	4													58.19	58.19	58.19
									234	4													58.4675	58.4675	58.4675
									233	4													60.0375	60.0375	60.0375	60.0375
									123	4														62.76	62.76	62.76	62.76
									314	4														62.98	62.98	62.98	62.98
									312	4															63.585	63.585	63.585
									323	4																64.435	64.435	64.435
									524	4																	66.855	66.855
									522	4																	67.2275	67.2275
									313	4																	68.1775	68.1775	68.1775
									523	4																		69.875	69.875
									112	4																			72.8675	72.8675
									114	4																			73.4775	73.4775	73.4775
									422	4																				77.4425	77.4425	77.4425
									113	4																				77.4825	77.4825	77.4825
									544	4																				78.1875	78.1875	78.1875
									542	4																					78.75	78.75
									424	4																						79.645	79.645
									412	4																						80.6	80.6
									414	4																						82.305	82.305
									543	4																						83.1525	83.1525	83.1525
									423	4																							85.2	85.2
									413	4																								87.91
									Sig.		0.550627	0.080646	0.0560438	0.0833609	0.0745025	0.0663637	0.0549725	0.394726	0.11334	0.0513244	0.233561	0.0504276	0.0510203	0.0510322	0.065857	0.12965	0.0688675	0.0585637	0.0591567	0.0646398	0.0671798	0.0574983	0.0531806	0.0803216
								Means for groups in homogeneous subsets are displayed. Based on observed means. The error term is Mean Square(Error) = 13.120.
								a. Uses Harmonic Mean Sample Size = 4.000.
								b. Alpha = 0.05.

## Sheet: AXP
								AXP
								treatment		N	Subset
											1	2	3	4	5	6	7	8	9	10	11	12	13	14	15	16	17	18	19	20	21	22	23	24	25
								Duncana,b	421	4	16.3175
									426	4	19.295	19.295
									425	4		19.6425
									226	4		21.5325
									235	4		21.9375
									126	4			24.9825
									236	4			25.305
									125	4			26.585	26.585
									525	4			26.6975	26.6975
									121	4			27.15	27.15	27.15
									521	4				28.905	28.905	28.905
									321	4				29.795	29.795	29.795	29.795
									526	4				29.8325	29.8325	29.8325	29.8325
									325	4					30.1925	30.1925	30.1925	30.1925
									316	4						31.48	31.48	31.48	31.48
									326	4						31.48	31.48	31.48	31.48
									225	4							32.945	32.945	32.945	32.945
									116	4								33.4725	33.4725	33.4725	33.4725
									221	4									33.8425	33.8425	33.8425
									546	4										35.0475	35.0475	35.0475
									541	4										35.2675	35.2675	35.2675
									311	4										35.61	35.61	35.61
									315	4										35.875	35.875	35.875
									545	4										36.1575	36.1575	36.1575
									111	4										36.425	36.425	36.425
									115	4										36.4575	36.4575	36.4575
									411	4											36.635	36.635
									415	4											37.0175	37.0175
									416	4												38.025
									231	4													54.8
									422	4														62.775
									424	4														63.4025
									423	4														65.5225
									322	4															72.13
									524	4															73.4	73.4
									324	4															73.4975	73.4975
									224	4															73.66	73.66
									522	4															73.965	73.965	73.965
									314	4															74.185	74.185	74.185	74.185
									412	4															74.3025	74.3025	74.3025	74.3025	74.3025
									312	4															74.415	74.415	74.415	74.415	74.415	74.415
									222	4															74.7725	74.7725	74.7725	74.7725	74.7725	74.7725
									414	4															74.8325	74.8325	74.8325	74.8325	74.8325	74.8325
									523	4																75.7875	75.7875	75.7875	75.7875	75.7875
									313	4																75.8925	75.8925	75.8925	75.8925	75.8925
									122	4																76.985	76.985	76.985	76.985	76.985	76.985
									223	4																	77.315	77.315	77.315	77.315	77.315
									413	4																		77.73	77.73	77.73	77.73
									124	4																			77.87	77.87	77.87
									323	4																				77.94	77.94
									123	4																					79.8125
									542	4																						86.0325
									544	4																						87.93	87.93
									543	4																							89.6525
									233	4																								93.97
									232	4																								94.7825	94.7825
									234	4																								95.165	95.165
									114	4																								95.3125	95.3125
									112	4																								96.03	96.03
									113	4																									97.48
									Sig.		0.0544665	0.119504	0.216207	0.0652007	0.0791508	0.147871	0.0741552	0.0575208	0.176706	0.0560308	0.0555502	0.108624	1	0.0928657	0.14701	0.0543176	0.0692492	0.0536441	0.0520394	0.0551031	0.110764	0.218958	0.264276	0.240405	0.12136
								Means for groups in homogeneous subsets are displayed. Based on observed means. The error term is Mean Square(Error) = 4.732.
								a. Uses Harmonic Mean Sample Size = 4.000.
								b. Alpha = 0.05.
